# Supplementary material for: Effects of Temperature and Wetness Duration on Infection by Coniella diplodiella, the Fungus Causing White Rot of Grape Berries
Source: Plants (Basel). 2021 Aug 18;10(8):1696. doi: 10.3390/plants10081696 (PMC8399050; doi:10.3390/plants10081696)
Supplement: Supplementary file 1 [file plants-10-01696-s001.zip]

Archive with 1 entries (1 files):
- plants-1330691-supplementary.pdf
